# Supplementary material for: Combining Random Forests and a Signal Detection Method Leads to the Robust Detection of Genotype-Phenotype Associations
Source: Genes (Basel). 2020 Aug 5;11(8):892. doi: 10.3390/genes11080892 (PMC7465705; doi:10.3390/genes11080892)
Supplement: Supplementary file 1 [file genes-11-00892-s001.zip]

Archive with 3 entries (3 files):
- Suppl_ScriptS1_Genes_Ensembl.R
- Suppl_Table.xlsx
- Suppl_VennDiagrams.pdf
