# Supplementary material for: Combining Random Forests and a Signal Detection Method Leads to the Robust Detection of Genotype-Phenotype Associations
Source: Genes (Basel). 2020 Aug 5;11(8):892. doi: 10.3390/genes11080892 (PMC7465705; doi:10.3390/genes11080892)
Supplement: Supplementary file 1 [file genes-11-00892-s001.zip › Suppl_Table.xlsx]

## Sheet: Robust_SNPs_ESS1
Chromosome	SNP name	rs	Position
10	AX-75617988	rs318057352	6517673
10	AX-75617991	rs312779540	6518801
10	AX-75618001	rs313205867	6521948
10	AX-75618002	rs15572151	6522404
10	AX-75618025	rs14003821	6529885
10	AX-75618032	rs317475628	6531692
10	AX-75618035	rs14003828	6532234
10	AX-75618036	rs314280738	6532358
10	AX-75618045	rs315576822	6537569
10	AX-75618061	rs314845598	6542705
10	AX-75618082	rs15572225	6548943
10	AX-75618097	rs313443651	6554598
10	AX-75618104	rs317794489	6558533
10	AX-75618110	rs313469809	6560902
10	AX-75618114	rs316383669	6562226
10	AX-75618136	rs313372181	6570046
10	AX-75618141	rs315095292	6572696
10	AX-75618143	rs313893630	6573302
10	AX-75618159	rs315889287	6578689
10	AX-75618165	rs312302325	6580964
10	AX-75618183	rs312544563	6586494
10	AX-75618191	rs316778412	6590049
10	AX-75618208	rs315427752	6595050
10	AX-75618221	rs14003890	6597541
10	AX-75618222	rs317229815	6597881
10	AX-75618228	rs15572376	6600154
10	AX-75618235	rs313382364	6602740
10	AX-75618245	rs314275370	6605337
10	AX-75618246	rs312298974	6605446
10	AX-75618251	rs312999238	6608045
10	AX-75618254	rs315486010	6608639
10	AX-75618259	rs314026537	6610585
10	AX-75618260	rs317746511	6610641
10	AX-75618274	rs313406735	6616690
10	AX-75618278	rs312954202	6617536
10	AX-75618288	rs15572476	6621043
10	AX-75618291	rs313759447	6621377
10	AX-75618295	rs315415457	6622762
10	AX-75618427	rs316871180	6663307
10	AX-75618554	rs316890261	6700145
10	AX-75618562	rs14945708	6702726
10	AX-75618563	rs13678378	6702951
10	AX-75618570	rs318073426	6705799
10	AX-75618580	rs317817580	6709897
10	AX-75618589	rs316588526	6712018
10	AX-75618599	rs312838992	6716343
10	AX-75618600	rs315253310	6716871
10	AX-75618607	rs80772717	6718947
10	AX-75618613	rs80658681	6719856
10	AX-75618616	rs14945713	6720389
10	AX-75618619	rs14945716	6722569
10	AX-75618622	rs313514557	6724417
10	AX-75618625	rs316266380	6725561
10	AX-75618633	rs314161424	6728298
10	AX-75618635	rs317955798	6728897
15	AX-75835485	rs317714309	4934415
15	AX-75835493	rs314518320	4936243
15	AX-75835497	rs316115208	4937238
15	AX-75835506	rs317383775	4940223
15	AX-75835519	rs15020077	4944433
15	AX-75835540	rs14090001	4949310
15	AX-75835542	rs314536931	4950556
15	AX-75835550	rs315752042	4952487
15	AX-75835559	rs317837091	4955712
15	AX-75835563	rs14090006	4957095
15	AX-75835574	rs15020118	4960911
15	AX-75835586	rs316127250	4965686
15	AX-75835599	rs317005862	4969281
15	AX-75835600	rs317772058	4969531
15	AX-75835602	rs313840768	4970018
15	AX-75835607	rs312360517	4971394
15	AX-75835609	rs315222597	4971897
15	AX-75835614	rs313213525	4974074
15	AX-75835630	rs15770462	4978457
15	AX-75835639	rs10723450	4980263
15	AX-75835650	rs314169803	4982459
15	AX-75835651	rs314448329	4982614
15	AX-75835652	rs317404973	4983199
15	AX-75835657	rs312697302	4985028
15	AX-75835677	rs315570543	4991472
15	AX-75835681	rs317299389	4993282
15	AX-75835717	rs314882692	5006688
18	AX-75889883	rs15813077	1732787
18	AX-75889903	rs314045861	1737265
18	AX-75889907	rs315330686	1738656
18	AX-75889911	rs318164127	1739477
18	AX-75889913	rs313748318	1739762
18	AX-75889914	rs315098270	1739878
18	AX-75889920	rs315501746	1742473
18	AX-75889962	rs315242778	1754001
18	AX-75890031	rs316193313	1803779
18	AX-75890050	rs318023184	1819736
18	AX-75890112	rs317561812	1836741
2	AX-76040126	rs316310735	147577842
2	AX-76040155	rs314601808	147589437
2	AX-76040167	rs318197774	147594429
2	AX-76040221	rs317926357	147619970
2	AX-76040251	rs314398551	147635864
2	AX-76040269	rs14256183	147641969
2	AX-76040295	rs318192973	147651003
2	AX-76040297	rs315943187	147652180
2	AX-76040438	rs316349055	147706349
2	AX-76040470	rs14256130	147718814
2	AX-76040482	rs314618421	147724329
2	AX-76040503	rs14256080	147735234
2	AX-76040506	rs14256066	147737343
2	AX-76040567	rs312738406	147764177
2	AX-76040578	rs317024222	147769853
2	AX-76040580	rs14256009	147770575
2	AX-76040604	rs316434919	147778172
2	AX-76040642	rs14255968	147793924
2	AX-76040649	rs16143128	147797633
2	AX-76040669	rs14255944	147804829
2	AX-76040694	rs16143094	147813832
2	AX-76040719	rs317396372	147823254
2	AX-76040784	rs315471696	147846776
2	AX-76040812	rs16142987	147857354
2	AX-76040821	rs14255895	147861424
2	AX-76040831	rs315217650	147866849
2	AX-76040841	rs313977182	147869381
2	AX-76040848	rs314071280	147870841
2	AX-76040864	rs313608857	147877739
2	AX-76040874	rs312377787	147882601
2	AX-76040926	rs312276809	147903948
2	AX-76040946	rs15159025	147911585
2	AX-76040955	rs316993719	147916955
2	AX-76040971	rs314732272	147924623
2	AX-76040975	rs14255791	147925510
2	AX-76040980	rs14255790	147927172
2	AX-76041003	rs14255787	147934751
2	AX-76041027	rs13758756	147942987
2	AX-76041028	rs15159006	147943550
2	AX-76041030	rs15158999	147944891
2	AX-76041031	rs313896261	147945727
2	AX-76041034	rs317816262	147948083
2	AX-76041080	rs16142871	147967987
2	AX-76041089	rs15158988	147972799
2	AX-76041100	rs314718462	147977740
2	AX-76041130	rs314279734	147988445
2	AX-76041161	rs14255753	147999807
2	AX-76041634	rs316256079	148211729
20	AX-76224992	rs15174791	7630657
20	AX-76225063	rs315391175	7653875
20	AX-76225126	rs315423069	7678554
10	AX-80745557	rs317302458	6546350
18	AX-80766314	rs316462561	1746577
10	AX-80766568	rs315412812	6584858
10	AX-80781177	rs315449199	6587852
2	AX-80790358	rs313969277	147883105
10	AX-80835871	rs317628809	6604512
18	AX-80842204	rs317440993	1728531
15	AX-80842529	rs14090002	4951560
18	AX-80857986	rs13506507	1833497
10	AX-80865270	rs316973667	6593437
15	AX-80865881	rs13629605	4989475
10	AX-80874078	rs14003921	6702520
10	AX-80950912	rs316575581	6620773
15	AX-80995304	rs317146888	4988826

## Sheet: Robust_SNPs_ESS2
Chromosome	SNP name	rs	Position
10	AX-75571202	rs13818910	10776107
10	AX-75573092	rs313862065	11297466
10	AX-75573138	rs315172277	11308497
20	AX-76224956	rs316890350	7619129
20	AX-76225026	rs16167858	7641531
20	AX-76225063	rs315391175	7653875
20	AX-76225082	rs13633310	7660296
20	AX-76225111	rs315993430	7671792
20	AX-76225160	rs313826307	7688643
20	AX-76225167	rs316897121	7691393
20	AX-76225172	rs315968892	7694849
20	AX-76225189	rs15174851	7700276
20	AX-76225205	rs312600262	7705810
10	AX-80792004	rs318124578	11292289

## Sheet: Robust_SNPs_EW
Chromosome	SNP name	rs	Position
18	AX-75887852	rs317039884	1106984
18	AX-75887910	rs14106296	1126523
18	AX-75887915	rs15811126	1127869
18	AX-75887916	rs314830114	1128068
18	AX-75887926	rs15811132	1130783
18	AX-75888100	rs317144252	1181620
18	AX-75888227	rs15036238	1222784
14	AX-75804511	rs13532860	7023793
14	AX-75804645	rs314283418	7066060
14	AX-75804657	rs13532891	7069003
14	AX-75804689	rs313443785	7080878
14	AX-75804690	rs314835158	7081032
14	AX-75804714	rs313419117	7086785
14	AX-75804759	rs316272378	7101742
14	AX-75804769	rs318110577	7106888
14	AX-75804839	rs15009436	7128026
14	AX-75804883	rs15732275	7142470
14	AX-75804902	rs316444828	7148256
14	AX-75804919	rs312617865	7153519
14	AX-75804976	rs15732378	7170214
14	AX-75804978	rs312415991	7172116
13	AX-75766734	rs14994351	8495533
13	AX-75766772	rs316524764	8507114
13	AX-75766802	rs317215227	8520112
13	AX-75766816	rs316054026	8526380
13	AX-75766817	rs314058136	8526857
13	AX-75766823	rs312904987	8530528
13	AX-75766851	rs312717391	8542064
13	AX-75766859	rs313567021	8545457
13	AX-75766909	rs314077986	8564174
13	AX-75766931	rs315567950	8568896
13	AX-75766932	rs14058205	8569209
13	AX-75766957	rs314713697	8579931
13	AX-75766982	rs313981350	8591225
13	AX-75766985	rs314976978	8591803
13	AX-75766991	rs314148559	8595018
13	AX-75766998	rs80750135	8597705
13	AX-75766999	rs313201339	8598432
13	AX-75767001	rs316860880	8601693
13	AX-75767008	rs313803916	8603350
13	AX-75767013	rs80574499	8605902
4	AX-76616883	rs317691860	17214407
4	AX-76616966	rs317415911	17262600
4	AX-80804294	rs16370311	17421174
4	AX-76617289	rs313378622	17424120
4	AX-76617303	rs316265615	17430139
4	AX-76617320	rs315735839	17440120
4	AX-80946909	rs15507643	17448249
4	AX-76617348	rs15507664	17455551
4	AX-76617460	rs313272530	17508399
4	AX-80773452	rs317768883	17555894
4	AX-76617543	rs316256142	17559717
4	AX-76617613	rs312698918	17608935
4	AX-76617616	rs313756919	17610391
4	AX-76617688	rs318062241	17649302
4	AX-76617698	rs316929899	17656148
4	AX-76617715	rs314178871	17666700
4	AX-76617727	rs16370656	17675446
4	AX-76617773	rs312586618	17699639
4	AX-76617777	rs13646108	17701872
4	AX-76617815	rs313066470	17728848
4	AX-76617853	rs313050889	17747947
4	AX-76617870	rs314450577	17755823
4	AX-76617889	rs14435837	17764725
4	AX-76617897	rs315873959	17768061
4	AX-80745191	rs317355309	17780923
4	AX-76617947	rs316957193	17795419
4	AX-76617963	rs16370740	17804997
4	AX-76617972	rs313639183	17810387
4	AX-80899630	rs315786086	17818930
4	AX-76618017	rs315311311	17837998
4	AX-76618061	rs315807098	17865365
4	AX-80744734	rs315122719	17875662
4	AX-76618077	rs315826797	17879096
4	AX-76618126	rs316389493	17905389
4	AX-80778346	rs313872819	17928353
4	AX-76618169	rs14435914	17929273
4	AX-76618422	rs315392919	18072251
4	AX-76618428	rs315139393	18076529
4	AX-76624111	rs317924831	21470681
4	AX-76624140	rs315698350	21487619
4	AX-76624298	rs317844696	21572935
4	AX-76624634	rs315633718	21741950
4	AX-76624752	rs316211322	21799934
4	AX-76624760	rs314260253	21803966
4	AX-76735438	rs314142172	77774513
4	AX-76735753	rs314637687	77915563
1	AX-75333767	rs316075839	168423244
1	AX-75334220	rs315195032	168617795
1	AX-75334227	rs315077363	168623062
1	AX-80842852	rs316217334	168624894
1	AX-75334308	rs317440182	168662214
1	AX-75334310	rs313255448	168662680
1	AX-75334311	rs314151491	168663602
1	AX-75334314	rs316870863	168665913
1	AX-75334317	rs312471190	168667286
1	AX-80906722	rs313714368	168676036
1	AX-75334354	rs318214155	168683810
1	AX-75334415	rs13553102	168708318
1	AX-75334433	rs315471897	168719204
1	AX-80826503	rs314730715	168719617
1	AX-80745839	rs13972085	168720658
1	AX-75334447	rs315261768	168724175
1	AX-75334450	rs13972093	168724934
1	AX-75334456	rs317458287	168726139
1	AX-75334459	rs313362705	168727527
1	AX-75334461	rs316485040	168728872
1	AX-75334463	rs14917006	168729832
1	AX-80747194	rs314376310	168738343
1	AX-75334488	rs13972109	168739928
1	AX-80876892	rs14917018	168743430
1	AX-75334501	rs14917021	168744223
1	AX-75334507	rs314165632	168746789
1	AX-75334535	rs13553108	168760446
1	AX-75334537	rs13972127	168761431
1	AX-77278641	rs13972129	168773105
1	AX-75334561	rs13972136	168775096
1	AX-75334580	rs316032694	168783285
1	AX-75334583	rs314693889	168784829
1	AX-75334594	rs314907088	168789601
1	AX-75334604	rs312483194	168792881
1	AX-75334617	rs313260960	168797175
1	AX-75334620	rs14917092	168798771
1	AX-75334627	rs317504108	168800374
1	AX-75334634	rs317120864	168803610
1	AX-75334642	rs317788039	168809194
1	AX-75334668	rs316896291	168820073
1	AX-75334678	rs315426011	168824266
1	AX-75334682	rs313395917	168826901
1	AX-75334711	rs315413602	168837631
1	AX-75334726	rs316337184	168844535
1	AX-75334728	rs13972230	168845461
1	AX-75334756	rs315572242	168858505
1	AX-75334760	rs15498384	168860437
1	AX-75334770	rs314686915	168865470
1	AX-75334794	rs316016722	168873435
1	AX-75334806	rs317004783	168877941
1	AX-75334835	rs317311446	168889414
1	AX-80871703	rs315105694	168890650
1	AX-75334840	rs316400622	168891419
1	AX-75334895	rs314298204	168909593
1	AX-75334896	rs15498475	168909819
1	AX-75334898	rs316040811	168910436
1	AX-75334900	rs317478013	168911783
1	AX-75334910	rs318077636	168918551

## Sheet: Genes_ESS1
ensembl_gene_id	start_position	end_position	gene_biotype	external_gene_name
ENSGALG00000033960	147757835	147961009	protein_coding	ADGRB1
ENSGALG00000004087	6291443	6524226	protein_coding	THSD4
ENSGALG00000004096	6597145	6637179	protein_coding	CHRNA7
ENSGALG00000004103	6654750	6665773	protein_coding	FAM81A
ENSGALG00000004150	6672861	6750075	protein_coding	MYO1E
ENSGALG00000043806	4902090	4954747	protein_coding	DNAH10
ENSGALG00000003194	4955473	4970589	protein_coding	ATP6V0A2
ENSGALG00000023683	4970847	4979321	protein_coding	TCTN2
ENSGALG00000023682	4979447	4984378	protein_coding	GTF2H3
ENSGALG00000003259	4984384	4988102	protein_coding	EIF2B1
ENSGALG00000003298	4988119	4994687	protein_coding	DDX55
ENSGALG00000001163	1725865	1763503	protein_coding	NDEL1
ENSGALG00000001183	1762822	1855756	protein_coding	MYH10
ENSGALG00000005102	7546069	7840288	protein_coding	CDH4

## Sheet: Genes_ESS2
ensembl_gene_id	strand	start_position	end_position	gene_biotype	external_gene_name
ENSGALG00000023451	1	10771190	10824262	protein_coding	TRPM7
ENSGALG00000006041	-1	11295144	11301673	protein_coding	BNC1
ENSGALG00000005102	1	7546069	7840288	protein_coding	CDH4

## Sheet: Genes_EW
ensembl_gene_id	start_position	end_position	gene_biotype	external_gene_name
ENSGALG00000016995	168675482	168684566	protein_coding	MED4
ENSGALG00000016996	168710780	168736807	protein_coding	ITM2B
ENSGALG00000016997	168747594	168831479	protein_coding	RB1
ENSGALG00000017000	168836186	168862129	protein_coding	RCBTB2
ENSGALG00000009040	17438835	17470341	protein_coding	TBC1D8B
ENSGALG00000009067	17675462	17701567	protein_coding	GPR50
ENSGALG00000009075	17755530	17769639	protein_coding	CD99L2
ENSGALG00000009085	17775905	17808725	protein_coding	MTMR1
ENSGALG00000009098	17864410	17939889	protein_coding	MAMLD1
ENSGALG00000009405	21570499	21658066	protein_coding	GRIA2
ENSGALG00000002673	8517217	8520425	protein_coding	GRPEL2
ENSGALG00000039628	8524948	8541984	protein_coding	AFAP1L1
ENSGALG00000002790	8543269	8558770	protein_coding	ABLIM3
ENSGALG00000043688	8592131	8600567	protein_coding	SH3TC2
ENSGALG00000006270	7019086	7028500	protein_coding	SCNN1G
ENSGALG00000006290	7113369	7180234	protein_coding	HS3ST4
